# Supplementary material for: A Genomic Survey of Signalling in the Myxococcaceae
Source: Microorganisms. 2020 Nov 6;8(11):1739. doi: 10.3390/microorganisms8111739 (PMC7694542; doi:10.3390/microorganisms8111739)
Supplement: Supplementary file 1 [file microorganisms-08-01739-s001.zip]

Archive with 2 entries (2 files):
- Supplementary File S1_revised.xlsx
- Supplementary File S2.xlsx
