# Supplementary material for: A Genomic Survey of Signalling in the Myxococcaceae
Source: Microorganisms. 2020 Nov 6;8(11):1739. doi: 10.3390/microorganisms8111739 (PMC7694542; doi:10.3390/microorganisms8111739)
Supplement: Supplementary file 1 [file microorganisms-08-01739-s001.zip › Supplementary File S1_revised.xlsx]

## Sheet: Regulatory CDS
Supplemental File 1	Regulatory genes identified in myxobacterial genomes. Blue columns are classes of regulators, with non-blue columns to their right showing that class broken down into families
	Please note that RR TFs are presented within the RR sub-category, as well as a separate RR TF grouping within the TF 'Master' category.
	Also note that as families are named based on the presence of domains, multiple families in different 'Master' categories can be given the same names. For instance RR TFs and TRs containing a Spo0A domain can both be found.
	Accession	Citation	Contigs	# Mbp	%GC	#CDS	S/T kinases	TCS	HK	Classic	Hybrid	Unorthodox	CheA	Incomplete	P-transfer	HisKA	Hpt	RR	AlpA	AmiR_NasR	ArsR	BetR	CheB	CheC	CheV	CheY	CitT	CsrA	CyC-C	FrzZ	HalX	HxlR	IclR	LmbE	LysR	LytTR	MerR	NarL	NtrC	OmpR	PglZ	PilB	PleD	PleD_VieA	PrrA	RpfG	RsbU	Sarp	Spo0A
Myxococcus xanthus AB022	VHLD00000000	Sutton et al., 2019	257	9.06	68.9	6995	89	279	140	92	31	1	8	8	3	3		136					4		1	59			2	2						2	1	6	27	11			9		2	3
Myxococcus xanthus AB024B	SRLY00000000	Sutton et al., 2019	365	9.06	68.9	7013	89	281	141	94	30	1	8	8	3	3		137					4		1	60			1	2						2	1	6	27	11			9		2	3
Myxococcus xanthus AB056	VHLB00000000	Sutton et al., 2019	230	9.11	69.1	7065	101	285	147	91	38	1	8	9	2	2		136					4		1	59			2	2						2	1	6	27	11			9		2	3
Myxococcus xanthus CA005	SRLV00000000	Sutton et al., 2019	227	9.11	68.9	7175	97	281	139	88	31	1	8	11	4	4		138					5		1	59			2	2						2	1	6	27	11			9		2	3
Myxococcus xanthus CA006	SRLU00000000	Sutton et al., 2019	360	9.05	68.9	6991	89	276	139	91	30	1	8	9	3	3		134					4		1	57			1	2						2	1	6	27	11			9		2	3
Myxococcus xanthus CA010	VHLA00000000	Sutton et al., 2019	250	9.05	68.9	6981	87	279	141	93	31	1	8	8	3	3		135					4		1	58			1	2						2	1	6	27	11			9		2	3
Myxococcus xanthus CA018	JAAEAG000000000	Zwarycz et al., 2020	727	9.07	68.8	7102	89	280	140	91	31	1	8	9	2	2		138					4		1	60			1	2						2	1	6	26	11			9		2	3
Myxococcus xanthus CA023	JAAEAH000000000	Zwarycz et al., 2020	235	9.08	68.9	7047	89	280	141	93	31	1	8	8	3	3		136					5		1	58			2	2						2	1	6	27	11			9		2	3
Myxococcus xanthus CA027	WBSK00000000	Zwarycz et al., 2020	252	9.05	68.9	7001	89	279	140	93	30	1	8	8	3	3		136					4		1	59			2	2						2	1	6	27	11			9		2	3
Myxococcus xanthus DK1622	GCF_000012685	Goldman et al., 2006	1	9.14	68.9	7216	97	281	141	89	32	1	8	11	4	4		136					5		1	56			2	3						2	1	5	27	11			9		2	3
Myxococcus xanthus DSM16526	FNOH00000000	Unpublished, DOE - Joint Genome Institute	91	9.26	68.9	7352	100	282	141	90	32	1	8	10	4	4		137					5		1	56			2	3						2	1	6	27	11			9		2	3
Myxococcus xanthus (virescens) DSM 2260	FNAJ00000000	Unpublished, DOE - Joint Genome Institute	57	9.24	69.2	7340	92	280	144	90	36	1	8	9	2	2		134					5		1	55			1	3						2	1	6	27	11			8		2	3
Myxococcus eversor AB053B	JAAIXY01000000000	Chambers et al., 2020	124	11.39	68.9	8751	115	344	182	116	41	3	8	14	3	3		159					5		1	62			2	3						12	1	5	27	18			9		2	3
Myxococcus fulvus DSM 16525	FOIB00000000	Unpublished, DOE - Joint Genome Institute	42	10.82	70	8318	121	332	175	115	37	2	9	12	3	3		154					5		1	59			2	3						11	1	7	28	13			9		2	3
Myxococcus hansupus Mixupus	GCA_000280925	Sharma et al., 2016	1	9.49	69.2	7069	84	284	147	88	42		7	10	2	2		135					5		1	53			2	3						6	1	4	26	14			9		2	2
Myxococcus llanfairPGensis AM401	VIFM00000000	Chambers et al., 2020	1077	12.41	68.7	9508	130	336	175	117	37	2	8	11	5	5		156					5		1	62			2	2						14	1	6	26	15			7		2	3
Myxococcus macrosporus DSM 14697	GCA_002305895	Treuner-Lange et al., 2017	1	8.97	70.6	6966	107	283	146	87	38	1	9	11	3	3		134					5		1	58			2	2						2	1	4	26	10			8		2	3
Myxococcus stipitatus DSM 14675	GCA_000331735	Huntley et al., 2013	1	10.35	69.2	7796	107	290	148	100	29	1	6	12	3	3		139					4		1	50			2	3						12	1	5	26	13			8		2	3
Myxococcus vastator AM301	JAAIYB000000000	Chambers et al., 2020	1008	8.99	69.9	7055	105	282	141	86	36	1	8	10	5	5		136					4		1	65			1	2						2	1	4	24	9			8		2	3
Pyxidicoccus caerfyrddinensis CA032A	JAAIYA000000000	Chambers et al., 2020	177	12.67	70.2	9986	174	399	229	156	56	1	8	8	3	3		167					5		1	75			2	3						10	1	8	26	14			9		2	2
Pyxidicoccus fallax DSM 14698	JABBJJ000000000	Chambers et al., 2020	825	13.53	70.5	10513	171	404	224	152	53	1	8	10	3	2	1	177					4		1	90			3	2						8	1	8	24	14			7		2	3
Pyxidicoccus trucidator CA060A	JAAIXZ000000000	Chambers et al., 2020	136	12.67	70.3	9355	159	382	208	139	51	1	8	9	3	3		171					5		1	75			2	3						10	1	13	25	13			9		2	3
Corallococcus aberyswythensis AB050A	RAWK00000000	Livingstone et al., 2018	625	9.98	70	7905	100	298	156	94	44	1	8	9	3	3		139					6		1	67			2	1						5	1	5	21	9			7		1	3
Corallococcus carmarthensis CA043D	RAWE00000000	Livingstone et al., 2018	530	10.79	69.9	8511	114	305	155	94	46	1	8	6	3	3		147					6		1	62			2	1						8	1	6	25	12			8		1	2
Corallococcus coralloides DSM 2259	GCA_000255295	Huntley et al., 2012	1	10.08	69.9	7893	104	303	160	94	46	1	10	9	2	2		141					7		1	66			2	1						5	1	7	24	9			8		1	2
Corallococcus exercitus AB043A	RAVW00000000	Livingstone et al., 2018	961	10.15	70.3	8018	97	313	164	99	47	1	9	8	3	3		146					5		1	68			2	2						5	1	5	25	11			8		1	2
Corallococcus interemptor AB047A	RAWM00000000	Livingstone et al., 2018	459	9.47	70	7566	106	283	150	89	44	1	9	7	2	2		131					6		1	64			2	1						2	1	5	24	8			6		1	2
Corallococcus llansteffanensis CA051B	RAWB00000000	Livingstone et al., 2018	1244	10.53	70.3	8137	109	321	170	102	50	1	8	9	4	4		147					5		1	75			2	1						7	1	6	21	9			7		1	2
Corallococcus praedator CA031B	RAWI00000000	Livingstone et al., 2018	1491	10.51	69.7	8167	101	321	162	97	47	1	7	10	5	5		154					7		1	73			2	2						8	1	4	25	11			9		1	3
Corallococcus sicarius CA040B	RAWG00000000	Livingstone et al., 2018	802	10.39	70.2	7877	113	310	166	96	52	1	8	9	3	3		141					6		1	69			2	1						4	1	5	22	10			8		1	2
Corallococcus terminator CA054A	RAVZ00000000	Livingstone et al., 2018	863	10.35	69.5	8008	107	312	162	93	48	1	9	11	3	3		147					7		1	68			2							7	1	5	25	10			9		1	3
Corallococcus exiguus DSM 14696	JAAAPK000000000	Livingstone et al., 2020	36	10.41	69.6	8112	122	291	152	87	45	1	9	10	2	2		137					5		1	59			2	2						6	1	6	27	10			6		1	2
Corallococcus exiguus AB004	RAWS00000000	Livingstone et al., 2018	735	10.6	69.4	8223	104	301	153	93	43	1	9	7	3	3		145					5		1	64			2							7	1	6	24	13			8		1	2
Corallococcus exiguus AB016	JABEKY000000000	This Study	1212	10.75	69.6	8940	115	308	156	92	44	1	10	9	8	8		144					5		1	65			2	1						7	1	5	24	13			8		1	2
Corallococcus exiguus AB018	RAWR00000000	Livingstone et al., 2018	647	10.45	69.4	8185	116	299	153	91	43	1	9	9	4	3	1	142					6		1	62			2	1						6	1	6	26	11			7		1	2
Corallococcus exiguus AB030	RAWQ00000000	Livingstone et al., 2018	552	10.63	69.6	8334	110	305	157	91	44	1	9	12	4	3	1	144					5		1	64			2	1						6	1	6	28	11			7		1	2
Corallococcus exiguus AB031	JABEKZ000000000	This Study	611	10.43	69.7	8356	122	301	155	91	44	1	10	9	3	3		143					6		1	61			2	1						7	1	5	25	13			8		1	2
Corallococcus exiguus AB032C	RAWP00000000	Livingstone et al., 2018	298	10.45	69.5	8078	113	301	155	92	44	1	10	8	3	3		143					6		1	61			2	1						7	1	5	26	13			8		1	2
Corallococcus exiguus AB038B	RAWO00000000	Livingstone et al., 2018	471	10.77	69.3	8409	114	300	153	90	45	1	10	7	3	3		144					6		1	62			2	1						8	1	5	26	12			8		1	2
Corallococcus exiguus AB051	JABELA000000000	This Study	1378	10.76	69.6	9025	113	305	154	90	44	1	10	9	5	5		146					6		1	63			2	1						7	1	5	25	13			8		1	2
Corallococcus exiguus CA041A	RAWF00000000	Livingstone et al., 2018	794	10.26	69.5	8071	107	298	154	92	44	1	9	8	3	2	1	141					6		1	62			2	2						5	1	6	26	11			7		1	2
Corallococcus exiguus CA048	JABELB000000000	This Study	723	10.35	69.6	8428	115	297	152	89	44	1	9	9	3	3		142					6		1	62			2	1						6	1	6	26	11			7		1	2
[truncated: 96 more columns]
