# Supplementary material for: A Genomic Survey of Signalling in the Myxococcaceae
Source: Microorganisms. 2020 Nov 6;8(11):1739. doi: 10.3390/microorganisms8111739 (PMC7694542; doi:10.3390/microorganisms8111739)
Supplement: Supplementary file 1 [file microorganisms-08-01739-s001.zip › Supplementary File S2.xlsx]

## Sheet: Supplemental File S2
Protein + query organism (if not M. xanthus DK1622)	Function	M. xanthus	Myxococcus spp.	Corallococcus spp.	C. exiguus	Conservation
Carotenogenesis
CarQ	Sigma factor	Constant (1)	Constant (1)	Constant (1)	Constant (1)	Core
CarR	Anti-sigma factor	Constant (1)	Constant (1)	Constant (1)	Constant (1)	Core
CarS	Anti-repressor	Constant (1)	Constant (1)	Constant (1)	Constant (1)	Core
CarA	Repressor	Constant (1)	Constant (1)	Constant (1)	Constant (1)	Core
CarH	Repressor	Constant (1)	Constant (1)	Constant (1)	Constant (1)	Core
CarF	Lipid desaturase	Constant (1)	Constant (1)	Constant (1)	Constant (1)	Core
Fruiting Body Formation
Nla24 Module-EPS production in response to c-di-GMP
DmxB	RR	Constant (1)	Constant (1)	Constant (1)	Constant (1)	Core
Nla24	RR TF	Constant (2)	Variable (0-3)	Variable (0-1)	Absent (0)	Dispensable
Mrp module-expression of FruA and other late development genes.
MrpA	HK	Constant (1)	Constant (1)	Constant (1)	Constant (1)	Core
MrpB	RR TF	Constant (1)	Variable (1-3)	Constant (1)	Constant (1)	Conserved
MrpC	TF	Constant (1)	Constant (1)	Constant (1)	Constant (1)	Core
Pkn8	Ser/Thr Kinase	Variable (2-3)	Variable (0-5)	Variable (0-5)	Variable (0-3)	Dispensable
Pkn14	Ser/Thr Kinase	Constant (1)	Constant (1)	Constant (1)	Constant (1)	Core
EspA	Hybrid HK	Constant (1)	Variable (1-6)	Constant (2)	Constant (2)	Conserved
EspB	Transporter	Constant (1)	Variable (1-2)	Constant (1)	Variable (1-2)	Conserved
EspC	Hybrid HK	Variable (1-3)	Variable (1-4)	Variable (1-2)	Constant (2)	Conserved
FruA module-expression of late development genes
FruA	RR TF	Constant (1)	Constant (1)	Variable (1-3)	Constant (2)	Conserved
EBP cascade module-correct temporal expression of other modules and late development genes.
Nla4	RR TF	Constant (2)	Variable (2-5)	Variable (1-5)	Constant (1)	Conserved
Nla18	TF	Constant (5)	Variable (2-8)	Variable (3-7)	Variable (4-5)	Conserved
Nla6	RR TF	Constant (1)	Variable (0-1)	Variable (0-1)	Constant (1)	Dispensable
Nla28	RR TF	Constant (1)	Variable (1-3)	Variable (1-3)	Constant (2)	Conserved
MXAN_4899	TF	Constant (1)	Constant (1)	Constant (1)	Constant (1)	Core
ActA	RR	Constant (1)	Constant (1)	Constant (1)	Constant (1)	Core
ActB	RR TF	Constant (4)	Variable (3-8)	Variable (4-8)	Variable (4-6)	Conserved
ActC	Hypothetical	Constant (1)	Constant (1)	Constant (1)	Constant (1)	Core
A-signal production and response
SasR	RR TF	Constant (3)	Variable (3-7)	Variable (1-2)	Variable (1-3)	Conserved
SasS	HK	Constant (1)	Constant (1)	Variable (1-2)	Constant (1)	Core
AsgA	Hybrid HK	Constant (1)	Constant (1)	Constant (1)	Constant (1)	Core
AsgB	TF	Constant (1)	Constant (1)	Constant (1)	Constant (1)	Core
AsgE	Deiminase	Constant (1)	Constant (1)	Constant (1)	Constant (1)	Core
SasN	TR	Constant (1)	Constant (1)	Constant (1)	Constant (1)	Core
C-signal production and response
CsgA	C-signal/dehydrogenase	Constant (1)	Variable (1-2)	Variable (1-2)	Constant (1)	Conserved
FtsH	Protease	Constant (1)	Constant (1)	Absent (0)	Absent (0)	Dispensable
PopC	Protease	Constant (1)	Constant (1)	Variable (1-2)	Constant (2)	Conserved
PopD	Protease inhibitor	Constant (1)	Constant (1)	Constant (1)	Constant (1)	Core
Sporulation timing/phage protection
DevT	Cas8	Constant (1)	Variable (0-1)	Absent (0)	Absent (0)	Dispensable
DevR	Cas7	Constant (1)	Variable (0-1)	Absent (0)	Absent (0)	Dispensable
DevS	Cas5	Constant (1)	Variable (0-1)	Absent (0)	Absent (0)	Dispensable
Developmental timers
CrdA	RR TF	Variable (1-2)	Variable (1-5)	Variable (1-5)	Variable (1-4)	Conserved
CrdB	OmpA family	Constant (1)	Constant (1)	Constant (1)	Constant (1)	Core
MXAN_2872	Oxidoreductase	Constant (1)	Variable (0-1)	Variable (0-1)	Variable (0-1)	Dispensable
RedC	HK	Constant (2)	Variable (1-2)	Constant (1)	Constant (1)	Conserved
RedD	RR	Constant (2)	Constant (2)	Absent (0)	Absent (0)	Dispensable
RedE	HK	Constant (1)	Constant (1)	Absent (0)	Absent (0)	Dispensable
RedF	RR	Constant (1)	Constant (1)	Absent (0)	Absent (0)	Dispensable
RodK	Hybrid HK	Constant (1)	Constant (1)	Constant (1)	Constant (1)	Core
TodK	HK	Constant (1)	Variable (1-2)	Variable (1-3)	Constant (1)	Conserved
Other development proteins.
BsgA	Protease	Constant (1)	Constant (1)	Variable (1-2)	Constant (2)	Conserved
HsfA	RR TF	Constant (1)	Variable (1-3)	Variable (0-2)	Variable (1-2)	Conserved
HsfB	Hybrid HK	Constant (2)	Variable (1-2)	Constant (1)	Constant (1)	Conserved
SdeK	HK	Constant (1)	Variable (1-2)	Variable (0-1)	Absent (0)	Dispensable
Quorum Signalling
PvdQ (Pseudomonas syringae)	AHL Acylase	Constant (1)	Variable (1-3)	Variable (2-5)	Constant (4)	Conserved
LuxI (Aliivibrio fisheri)	AI-I Synthase	Absent (0)	Absent (0)	Absent (0)	Absent (0)	Dispensable
LuxR (Vibrio parahaemolyticus)	AI-I TF	Constant (1)	Variable (1-3)	Variable (0-3)	Variable (1-2)	Conserved
LuxS (Vibrio vulnificus)	AI-II Synthase	Absent (0)	Absent (0)	Absent (0)	Absent (0)	Dispensable
LuxPQ (Vibrio campbellii)	AI-II Hybrid HK	Variable (137-150)	Variable (135-230)	Variable (151-171)	Variable (154-156)	Conserved
CqsA (Vibrio harveyi)	CAI-I Synthase	Constant (4)	Variable (3-8)	Variable (3-7)	Variable (3-4)	Conserved
CqsS (Vibrio harveyi)	CAI-I Hybrid HK	Variable (157-164)	Variable (158-255)	Variable (182-202)	Variable (185-190)	Conserved
LuxM (Vibrio campbellii)	HA-I Synthase	Absent (0)	Absent (0)	Absent (0)	Absent (0)	Dispensable
LuxN (Vibrio campbellii)	HA-I Hybrid HK	Variable (117-130)	Variable (122-189)	Variable (132-150)	Variable (134-141)	Conserved
